# Supplementary material for: Mitochondrial Network Genes in the Skeletal Muscle of Amyotrophic Lateral Sclerosis Patients
Source: PLoS One. 2013 Feb 28;8(2):e57739. doi: 10.1371/journal.pone.0057739 (PMC3585165; doi:10.1371/journal.pone.0057739)
Supplement: Table S1 — (TXT) [file pone.0057739.s002.txt]

BIOLOGICA PROCESS							
Category	Term	Count	PValue	Genes	Bonferroni	Benjamini	FDR
GOTERM_BP_FAT	GO:0003012~muscle system process	10	7,60E-07	HDAC4, ACTC1, MYL3, MYH3, RYR3, PGAM2, CHRND, CHRNB1, CHRNA1, MYH8	<0.001	8,30E-04	0.0012200641842485815
GOTERM_BP_FAT	GO:0060538~skeletal muscle organ development	7	2,80E-06	MYF6, MYL3, ELN, RHOA, CHRND, MYOG, CHRNA1	0.0030319684743475017	0.0015171350866092226	0.004471311902853881
GOTERM_BP_FAT	GO:0007519~skeletal muscle tissue development	7	2,80E-06	MYF6, MYL3, ELN, RHOA, CHRND, MYOG, CHRNA1	0.0030319684743475017	0.0015171350866092226	0.004471311902853881
GOTERM_BP_FAT	GO:0006936~muscle contraction	9	3,90E-06	ACTC1, MYL3, MYH3, RYR3, PGAM2, CHRND, CHRNB1, CHRNA1, MYH8	0.004232920067878676	0.0014129688967408072	0.006246087636141429
GOTERM_BP_FAT	GO:0007517~muscle organ development	10	5,00E-06	MYF6, ACTC1, MYL3, MYH3, ELN, RHOA, FHL3, CHRND, MYOG, CHRNA1	0.005448285760272231	0.0013648631756304486	0.008044313017463445
GOTERM_BP_FAT	GO:0014706~striated muscle tissue development	8	7,60E-06	MYF6, ACTC1, MYL3, ELN, RHOA, CHRND, MYOG, CHRNA1	0.008120415398392034	0.00162938422092207	0.012005555877114826
GOTERM_BP_FAT	GO:0006941~striated muscle contraction	6	8,20E-06	ACTC1, MYL3, MYH3, RYR3, PGAM2, CHRNA1	0.008805855108239724	0.001473056614681445	0.013023366165887396
GOTERM_BP_FAT	GO:0060537~muscle tissue development	8	1,00E-05	MYF6, ACTC1, MYL3, ELN, RHOA, CHRND, MYOG, CHRNA1	0.011209985141903522	0.0016091739706360908	0.016598751841678805
GOTERM_BP_FAT	GO:0010033~response to organic substance	16	2,40E-05	ACTC1, GATM, COL3A1, FOXO1, HPRT1, ANXA5, HDAC4, MAPK1, CDKN1A, TFRC, GSN, PRKAR1A, FABP3, CHRNB1, COL1A1, CYR61	0.02598712440286499	0.003285933979255029	0.03876501149537859
							
CELLULAR COMPONENT							
Category	Term	Count	PValue	Genes	Bonferroni	Benjamini	FDR
GOTERM_CC_FAT	GO:0015629~actin cytoskeleton	10	1,70E-05	ACTC1, EZR, MYL5, MYL3, GSN, MYH3, FHL3, ACTN3, MYH8, CDC42EP3	0.002980731103445544	0.002980731103445544	0.0207135095668165
GOTERM_CC_FAT	GO:0005583~fibrillar collagen	4	3,50E-05	LUM, COL3A1, COL1A2, COL1A1	0.0061511721307897504	0.003080330282720145	0.042808682465300674
GOTERM_CC_FAT	GO:0044449~contractile fiber part	7	3,70E-05	HDAC4, ACTC1, MYL5, MYL3, MYH3, FHL3, MYH8	0.00661477530290111	0.0022098047409601085	0.046045082560164374	
GOTERM_CC_FAT	GO:0043292~contractile fiber	7	5,50E-05	HDAC4, ACTC1, MYL5, MYL3, MYH3, FHL3, MYH8	0.009702515486561203	0.002434504671058213	0.06763643118887774	
GOTERM_CC_FAT	GO:0005859~muscle myosin complex	4	1,70E-04	MYL5, MYL3, MYH3, MYH8	0.030496083276132402	0.006175008655987524	0.21469064526610238	
GOTERM_CC_FAT	GO:0016460~myosin II complex	4	2,30E-04	MYL5, MYL3, MYH3, MYH8	0.04065725045909441	0.006893937842278208	0.28762221567251167	
GOTERM_CC_FAT	GO:0005829~cytosol	19	2,60E-04	EEF1A1, VIM, PFKP, FOXO1, PGAM2, CCT2, HPRT1, ZFP36L1, MAPK1, CDKN1A, EZR, GSN, PRKAR1A, EIF4A1, FABP3, ENO3, PLA2G4C, TUBA1A, CALM1	0.04531617725877091	0.006603112859503546	0.32130223278546977	
GOTERM_CC_FAT	GO:0005625~soluble fraction	9	3,30E-04	MAPK1, ACTC1, FBLN1, PFKP, PGAM2, RHOB, HPRT1, CAPN2, FUCA1	0.05660684676058736	0.007257556527279219	0.4035628366465205	
GOTERM_CC_FAT	GO:0030016~myofibril	6	3,70E-04	HDAC4, ACTC1, MYL3, MYH3, FHL3, MYH8	0.06379307071210394	0.0072975480457928565	0.4563980901654885	
GOTERM_CC_FAT	GO:0005578~proteinaceous extracellular matrix	9	3,80E-04	FBLN1, LUM, ELN, COL3A1, COL1A2, ADAMTS1, SPARC, COL1A1, TIMP1	0.0653439842250253	0.006734889779108744	0.4678503680988988	
GOTERM_CC_FAT	GO:0044420~extracellular matrix part	6	4,70E-04	LUM, COL3A1, COL1A2, ADAMTS1, SPARC, COL1A1	0.08056248402758215	0.0076066664508046555	0.5811748628999136	
GOTERM_CC_FAT	GO:0031012~extracellular matrix	9	6,30E-04	FBLN1, LUM, ELN, COL3A1, COL1A2, ADAMTS1, SPARC, COL1A1, TIMP1	0.1052624669002924	0.009225916216414443	0.7688732082590577	
								
MOLECULAR FUNCTION								
Category	Term	Count	PValue	Genes	Bonferroni	Benjamini	FDR	
GOTERM_MF_FAT	GO:0008092~cytoskeletal protein binding	14	1,50E-05	ACTC1, MYL3, MYH3, FHL3, ACTN3, CAPN2, MYH8, EZR, GSN, RHOA, LMOD1, PRNP, CDC42EP3, CALM1	0.003939487441418255	0.003939487441418255	0.019588293502070808	
GOTERM_MF_FAT	GO:0005201~extracellular matrix structural constituent	6	2,10E-04	FBLN1, LUM, ELN, COL3A1, COL1A2, COL1A1	0.05327192512080414	0.027000475396212864	0.2713215351608289	
								
							
							
							
							
							
							
							
							
							
							
							
							
							
							
							
							
							
							
							
							
							
							
							
							
							
							
							
							
							
							
							
							
							
							
							
							
							
							
							
							
							
							
							
							
							
							
							
							
							
							
							
							
